# Supplementary material for: Development of a Novel Immunoprotective Culture System for Parathyroid Allografts: Utilizing Static Magnetic Fields to Modulate Lymphocyte Migration
Source: Curr Issues Mol Biol. 2026 Apr 10;48(4):388. doi: 10.3390/cimb48040388 (PMC13114947; doi:10.3390/cimb48040388)
Supplement: Supplementary file 1 [file cimb-48-00388-s001.zip]

Archive with 9 entries (7 files):
- cimb-4210981-caption.docx
- Video S1 - Group 9 - Without Magnetic Field/
- Video S1 - Group 9 - Without Magnetic Field/Video S1A Group9-without-SMF-24h.avi
- Video S1 - Group 9 - Without Magnetic Field/Video S1B Group9-without-SMF-48h.avi
- Video S1 - Group 9 - Without Magnetic Field/Video S1C Group9-without-SMF-72h.avi
- Video S2 - Group 10 - With Magnetic Field/
- Video S2 - Group 10 - With Magnetic Field/Video S2A Group10-with-SMF-24h.avi
- Video S2 - Group 10 - With Magnetic Field/Video S2B Group10-with-SMF-48h.avi
- Video S2 - Group 10 - With Magnetic Field/Video S2C Group10-with-SMF-72h.avi
